# Supplementary material for: Novel function of PIWIL1 in neuronal polarization and migration via regulation of microtubule-associated proteins
Source: Mol Brain. 2015 Jun 24;8:39. doi: 10.1186/s13041-015-0131-0 (PMC4477296; doi:10.1186/s13041-015-0131-0)
Supplement: Additional file 6: Table S1. — Top 10 GO terms for the 667 genes downregulated upon PIWIL1 knockdown. [file 13041_2015_131_MOESM6_ESM.xlsx]

## Sheet: Sheet1
Top 10 GO terms for the 667 genes downreluated upon PIWIL1 knockdown
	Gene Ontology Biological Process	Gene Ontology Term	P-Value	Gene example
1	Regulation of cytoskeleton organization	GO:0051493	5.3e-05	Map1b, Map2, Map4, Mapt, Arpc 1b
2	Dendrite development	GO:0016358	7.5e-05	Map1b, Map2, Fezf2, Bbs4, Acsl4
3	Regulation of microtubule-based process	GO:0032886	0.00017	Map1b, Map2, Map4, Mapt, Bbs4
4	DNA metabolic process	GO:0006259	0.00022	Bcl11b, Bcrr3, ctcf, Casp3, Ccnh
5	Regulation of microtubule cytoskeleton organization	GO:0070507	0.00027	Map1b, Map2, Map4, Mapt, Mid1ip1
6	RNA processing	GO:0006396	0.00031	Bcl2l2, Nsun2, Trmt10c, Rbmxrtl, Ccar1
7	Regulation of organelle organization	GO:0033043	0.0005	Map1b, Map2, Map4, Mapt, Mid1ip1
8	Regulation of cellular component biogenesis	GO:0044087	0.0013	Map1b, Mapt, Bbs4, Rasa1, Arpc 1b
9	RNA splicing	GO:0008380	0.00217303	Zcrb1, Rbmxrtl, Srsf11, Ptbp2, Trpt1
10	Cell division	GO:0051301	0.00310284	Ralbp1, Top1, Rasal, Pttg1, Bbs4
