# Supplementary material for: Novel function of PIWIL1 in neuronal polarization and migration via regulation of microtubule-associated proteins
Source: Mol Brain. 2015 Jun 24;8:39. doi: 10.1186/s13041-015-0131-0 (PMC4477296; doi:10.1186/s13041-015-0131-0)
Supplement: Additional file 7: Table S2. — Top 10 GO terms for the 286 genes upregulated upon PIWIL1 knockdown. [file 13041_2015_131_MOESM7_ESM.xlsx]

## Sheet: Sheet1
Top 10 GO terms for the 286 genes upreluated upon PIWIL1 knockdown
	Gene Ontology Biological Process	Gene Ontology Term	P-Value	Gene example
1	Protein localization	GO:0008104	0.00016	Abcg1, Clk2, Faf1, Rab21, Rab43
2	Establishment of protein localization	GO:0045184	0.00091	Abcg1, Clk2, Rab21, Rab43, Rab4a
3	Golgi vesicle transport	GO:0048193	0.001234	Sar1b, Abcg1, Ap1m1, Cog3, Cog7
4	Stress-activated protein kinase signaling pathway	GO:0031098	0.003166	Mdfic, Traf6, Mul1, Mapk14, Map3k11
5	Cellular response to stress	GO:0033554	0.003766	Mdfic, Traf6, Acd, Aptx, Atg10
6	Positive regulation of catalytic activity	GO:0043085	0.00442	Pfkfb2, Gnas, Mdfic, Rasgrf1, Traf6
7	Positive regulation of transferase activity	GO:0051347	0.009773	Pfkfb2, Mdfic, Traf6, Acd, Ccnd1
8	Glycoprotein metabolic process	GO:0009100	0.0113964	Abcg1, Cog3, Cog7, Trak2, B4galt7
9	Cell death	GO:0008219	0.0149716	Phlda3, Dnm1l, Topors, Map3k11, Faf1
10	Apoptosis	GO:0006915	0.0161155	Ddit4, Phlda3, Tbrg4, Tfdp1, Mul1
